# Supplementary material for: A new bacterial consortia for management of Fusarium head blight in wheat
Source: Sci Rep. 2024 May 2;14:10131. doi: 10.1038/s41598-024-60356-4 (PMC11066059; doi:10.1038/s41598-024-60356-4)
Supplement: Supplementary file 2 — Supplementary Table S2. [file 41598_2024_60356_MOESM2_ESM.xlsx]

## Sheet: VIF values
Supplementary Table S2: VIF values of the traits under evaluation under control and diseased conditions (FLT: Flag leaf thickness, SLA: Specific leaf area, SLW: Specific leaf weight, SPT: Spike thickness, SPL: Spike length, Fm: Maximum fluorescence, Fo: Minimum fluorescence, Fv: Variable fluorescence, Fv.Fm: Quantum yield of PSII, qL: Fraction of open reaction centers, qN: Non-phochemcial quenchi…
Control (Control and BCM)	FLT	SLA	SLW	SPT	SPL	Fm	Fo	Fv	Fv/Fm	qL	qN	qP	QY_max	PSIIOPE	Rfd	Area	Length	Width	Thickness	Ratio	MW	Volume	Light	Hue	Saturation	Roundness	SSPY
FLT
SLA	1.14037
SLW	1.15295	55.6135
SPT	1.00281	1.02529	1.04849
SPL	1.00002	1.01538	1.01493	1.00753
Fm	1.00069	1.19704	1.17791	1.04793	1.03302
Fo	1.08849	1.70907	1.68861	1.01398	1.00006	1.5717
Fv	1.0026	1.0879	1.0763	1.0827	1.04502	19.9651	1.20127
Fv/Fm	1.06733	1.06876	1.07622	1.08637	1.04151	1.27498	1.20457	1.71954
qL	1.14493	1.19506	1.22024	1.20333	1.04832	1.06173	1.59455	1.2497	7.71284
qN	1.00489	1.00817	1.00479	1.04936	1.16507	1.44614	1	1.67393	1.64073	1.33134
qP	1.17133	1.25181	1.28087	1.22699	1.13219	1.00393	1.84163	1.0141	1.64991	3.46899	1.10685
QY_max	1.06581	1.01709	1.02466	1.07701	1.00956	1.2463	1.16885	1.60935	10.3202	4.55744	1.20272	1.44175
PSIIOPE	1.19733	1.50994	1.56207	1.07415	1	1.62655	1.90371	1.36541	1	1.13191	1.07597	1.83556	1.00035
Rfd	1.00051	1.07724	1.07673	1.11078	1.09356	1.00844	1.0614	1.03043	1.17575	1.29881	1.09741	1.60876	1.14132	1.10764
Area	1.02068	1.01187	1.01803	1.01771	1.02506	1.22863	1.06225	1.21961	1.03104	1.05209	1.05781	1.05123	1.01123	1.01236	1.02173
Length	1.13174	1.14146	1.15854	1.04669	1.00355	1.06043	1.00168	1.08721	1.06895	1.15127	1.05343	1.12281	1.04086	1.11207	1.01836	5.58728
Width	1.008	1.00115	1.00415	1.00035	1.00249	1.22486	1.16033	1.17376	1.00181	1.00142	1.05893	1.00125	1.0049	1.00002	1.00663	5.18515	2.11516
Thickness	1.00894	1.00444	1.00971	1.03338	1.01291	1.31824	1.0744	1.31109	1.05256	1.07399	1.07341	1.06537	1.02102	1.00761	1.02256	15.8341	3.14074	6.53735
Ratio	1.0162	1.00413	1.00848	1.08743	1.02872	1.33354	1.0181	1.3984	1.16772	1.2436	1.04805	1.18692	1.15901	1.02113	1.12714	5.46721	3.08972	2.0025	6.37062
MW	1.01009	1.00298	1.00748	1.00908	1.00804	1.2815	1.10311	1.25284	1.02382	1.03274	1.06311	1.02946	1.00415	1.0039	1.00342	14.0705	2.94813	17.2287	34.2598	3.72886
Volume	1.01885	1.0296	1.04021	1.0365	1.00438	1.13507	1.02934	1.13589	1.0183	1.05439	1.04818	1.08402	1.00188	1.0555	1.01368	13.4321	4.54704	6.31088	11.5329	3.71195	15.1481
Light	1.0548	1.1469	1.11184	1.04375	1.02546	1.00862	1.20417	1.0001	1.13663	1.15628	1.12652	1.11542	1.05883	1.04595	1.08039	1.2029	1.06921	1.20067	1.14553	1.13073	1.19722	1.15301
Hue	1.0013	1.01991	1.01321	1.0001	1.00837	2.13949	1.34065	1.92276	1.10657	1.02715	1.1038	1.00581	1.07967	1.1274	1.00016	1.91931	1.32262	2.1321	2.43508	1.92265	2.3098	1.52624	1.06618
Saturation	1.08564	1.00187	1.0002	1.00004	1.00663	1.84855	1.18339	1.79076	1.16565	1.06875	1.09827	1.00294	1.12938	1.04651	1.01716	1.54595	1.21849	1.64723	1.78986	1.55484	1.71345	1.30073	1.00001	6.27907
Roundness	1.03982	1.14018	1.10928	1.00028	1.02163	1.65305	1.3665	1.49028	1.02377	1.00491	1.02858	1.00146	1.01443	1.07849	1.01486	1.5776	1.06856	1.9864	2.24585	1.74958	2.14611	1.51828	1.16605	2.58429	1.91528
SSPY	1.01909	1.00844	1.0092	1.00048	1.02986	1.28388	1.00468	1.36788	1.2124	1.20414	1.04649	1.1047	1.16391	1.0014	1.00134	1.29501	1.20227	1.22249	1.39868	1.39875	1.3178	1.24929	1.02692	1.47534	1.51331	1.25789
Diseased (FHB and FHB+BCM)	FLT	SLA	SLW	SPT	SPL	Fm	Fo	Fv	Fv/Fm	qL	qN	qP	QY_max	PSIIOPE	Rfd	Area	Length	Width	Thickness	Ratio	MW	Volume	Light	Hue	Saturation	Roundness	DON	AUDPC	SSPY
FLT
SLA	1.00443
SLW	1.0029	92.7103
SPT	1.00153	1.26022	1.23418
SPL	1.31427	1.00089	1.00008	1.00472
Fm	1.01545	1.2358	1.22786	1.08957	1.00025
Fo	1.00171	1.00019	1.00026	1.00547	1.00627	2.61978
Fv	1.02096	1.31318	1.30262	1.12265	1.00004	116.255	2.1121
Fv/Fm	1.0088	1.19118	1.18766	1.07201	1.00002	31.9983	2.48339	25.5876
qL	1.01464	1.27427	1.26815	1.13387	1.00166	25.2965	2.00406	34.2846	36.8578
qN	1.03295	1.09452	1.09962	1.63753	1.02936	1.00236	1.32097	1.00038	1.00458	1.00155
qP	1.00138	1.00094	1.00047	1.00068	1.02041	3.48745	7.93467	2.78311	4.0036	2.97248	1.19668
QY_max	1.00756	1.19009	1.18736	1.05704	1	28.7321	2.58802	21.7005	600.339	27.6181	1.01029	4.19809
PSIIOPE	1.01563	1.18775	1.17337	1.04326	1.00032	9.39955	1.86113	10.4262	9.37003	7.02457	1.00629	2.92582	9.35869
Rfd	1.22827	1.23921	1.25464	1.3739	1.09541	1.04401	1.04086	1.07142	1.0318	1.08154	1.65165	1.05511	1.02583	1.00488
Area	1.11526	1.16802	1.18282	1.48096	1.24378	1.0603	1.04968	1.09764	1.06637	1.08981	1.60836	1.03793	1.05676	1.04897	2.21145
Length	1.00813	1.03457	1.04006	1.34195	1.20497	1.02229	1.00588	1.03202	1.04638	1.03982	1.14578	1.00483	1.04045	1.00781	1.16756	2.6919
Width	1.15952	1.30508	1.32307	1.52877	1.22944	1.0913	1.04982	1.14398	1.08927	1.12832	1.69213	1.03285	1.07811	1.08415	2.99086	14.3467	1.79853
Thickness	1.03989	1.20347	1.22288	1.80936	1.17231	1.08224	1.02896	1.12401	1.08183	1.12038	1.66892	1.02451	1.07038	1.05194	2.84017	10.3293	1.92318	12.4669
Ratio	1.32451	1.00227	1.00111	1.2679	1.0086	1.00066	1.00074	1.00061	1.00454	1.00485	1.03617	1.00021	1.00327	1.00714	1.05159	1.16498	1.29195	1.08381	1.38261
MW	1.08632	1.25751	1.2757	1.65147	1.20758	1.0877	1.04099	1.13599	1.08912	1.12696	1.67988	1.0286	1.07759	1.07107	2.9119	16.5732	1.93543	53.938	40.7997	1.19629
Volume	1.18884	1.27292	1.28536	1.57953	1.15264	1.13491	1.01604	1.19368	1.13106	1.17787	1.48957	1.0116	1.1169	1.10238	3.10429	15.0349	1.90792	21.467	10.562	1.10958	19.6408
Light	1.05881	1.03336	1.03965	1.1145	1.1587	1.02586	1.01999	1.04075	1.04121	1.03251	1.31674	1.00506	1.03344	1.05077	1.08389	1.72333	1.51461	1.51531	1.39247	1.02725	1.48942	1.58775
Hue	1.00664	1.02443	1.0285	1.26261	1.08048	1.00041	1.09704	1.00456	1.00006	1.0009	1.44808	1.09825	1.00008	1.00293	1.43223	1.77051	1.18375	1.83018	1.77242	1.0665	1.84256	1.74283	1.85885
Saturation	1.02693	1.03534	1.04223	1.31295	1.10264	1.00773	1.09351	1.02041	1.00512	1.00964	1.77961	1.07963	1.00248	1.0196	1.43918	2.19668	1.21507	2.2467	2.12035	1.06451	2.24063	2.11829	2.65916	9.06236
Roundness	1.00785	1.217	1.23205	1.58077	1.07319	1.06188	1.04194	1.09812	1.05229	1.09315	1.60597	1.03287	1.04444	1.04622	2.76534	2.8194	1.19588	4.10094	7.42424	1.38447	5.50769	3.45047	1.17974	1.75824	2.05828
DON	1.05737	1.34313	1.2673	1.30984	1.00741	2.48397	1.35026	2.59692	1.89736	2.13183	1.02693	1.3963	1.84026	2.08124	1.10483	1.04831	1.00064	1.12376	1.09334	1.00732	1.1061	1.14359	1.0007	1.00355	1.01087	1.10227
AUDPC	1.01883	1.42199	1.3905	1.25831	1.004	11.045	1.93489	12.0784	7.26954	12.3117	1.00387	2.30171	6.74692	3.71831	1.10795	1.07908	1.03489	1.11596	1.12313	1.00891	1.11839	1.17186	1.00455	1.00227	1.00057	1.09299	3.00682
